# Supplementary material for: ﻿Two new species of Hesperopenna Medvedev & Dang, 1981 (Coleoptera, Chrysomelidae, Galerucinae) from Singapore
Source: Zookeys. 2024 Feb 19;1192:45–56. doi: 10.3897/zookeys.1192.116516 (PMC10897863; doi:10.3897/zookeys.1192.116516)
Supplement: XML Treatment for Hesperopenna temasek [file zookeys.1192.116516-treatment1.xml]

<!DOCTYPE tp:taxon-treatment
  PUBLIC "-//TaxonX//DTD Taxonomic Treatment Publishing DTD v0 20100105//EN" "tax-treatment-NSO.dtd">
<tp:taxon-treatment xmlns:tp="http://www.plazi.org/taxpub"><tp:treatment-meta><kwd-group><label>Taxon classification</label><kwd>
              <named-content content-type="kingdom">Animalia</named-content>
            </kwd><kwd>
              <named-content content-type="order">Coleoptera</named-content>
            </kwd><kwd>
              <named-content content-type="family">Chrysomelidae</named-content>
            </kwd></kwd-group><mixed-citation publication-type="journal"><person-group><name><surname>Bezděk</surname><given-names>Jan</given-names></name><name><surname>Kopr</surname><given-names>David</given-names></name></person-group><article-title>﻿Two new species of <italic><tp:taxon-name><tp:taxon-name-part taxon-name-part-type="genus" reg="Hesperopenna">Hesperopenna</tp:taxon-name-part></tp:taxon-name></italic> Medvedev &amp; Dang, 1981 (<tp:taxon-name><tp:taxon-name-part taxon-name-part-type="order">Coleoptera</tp:taxon-name-part></tp:taxon-name>, <tp:taxon-name><tp:taxon-name-part taxon-name-part-type="family">Chrysomelidae</tp:taxon-name-part></tp:taxon-name>, <tp:taxon-name><tp:taxon-name-part taxon-name-part-type="subfamily">Galerucinae</tp:taxon-name-part></tp:taxon-name>) from Singapore</article-title><source>Zookeys</source><day>19</day><month>02</month><year>2024</year><volume>1192</volume><fpage>45</fpage><lpage>56</lpage><pub-id pub-id-type="doi">10.3897/zookeys.1192.116516</pub-id></mixed-citation></tp:treatment-meta><tp:nomenclature><label>﻿</label><tp:taxon-name>
            <object-id xmlns:xlink="http://www.w3.org/1999/xlink" content-type="arpha" xlink:type="simple">1AB76E68-F92E-503A-8263-220F5A7E10FE</object-id>
            <tp:taxon-name-part taxon-name-part-type="genus" reg="Hesperopenna">Hesperopenna</tp:taxon-name-part>
            <tp:taxon-name-part taxon-name-part-type="species" reg="temasek">temasek</tp:taxon-name-part>
            <object-id xmlns:xlink="http://www.w3.org/1999/xlink" content-type="zoobank" xlink:type="simple">https://zoobank.org/930B1890-E499-4A45-9687-C9B1A0A66D8B</object-id>
          </tp:taxon-name><tp:taxon-authority>Bezděk &amp; Kopr</tp:taxon-authority><tp:taxon-status xmlns:xlink="http://www.w3.org/1999/xlink" xlink:type="simple">sp. nov.</tp:taxon-status><xref ref-type="fig" rid="F1">Figs 1A–D</xref><xref ref-type="fig" rid="F2">, 2</xref></tp:nomenclature><tp:treatment-sec sec-type="type locality" id="SECID0ENIAC"><title>Type locality.</title><p>Singapore, approx. <named-content xmlns:xlink="http://www.w3.org/1999/xlink" content-type="dwc:verbatimCoordinates" xlink:type="simple"><named-content content-type="geo-json" specific-use="{&#34;type&#34;:&#34;Point&#34;,&#34;coordinates&#34;:[103.850000,1.283333]}" id="NCID0EWIAC" xlink:type="simple">1°17'N, 103°51'E</named-content></named-content>.</p></tp:treatment-sec><tp:treatment-sec sec-type="type material" id="SECID0E2IAC"><title>Type material.</title><p><bold><italic>Holotype</italic></bold>: ♂ (<named-content xmlns:xlink="http://www.w3.org/1999/xlink" content-type="dwc:institutional_code" xlink:title="National Museum of Natural History, Smithsonian Institution" xlink:href="http://grbio.org/institution/smithsonian-institution-national-museum-natural-history-0" xlink:type="simple">USNM</named-content>), “Singapore / Coll. Baker [printed white label]”. <bold><italic>Paratypes</italic></bold>: 4 ♂♂ 5 ♀♀ (<named-content xmlns:xlink="http://www.w3.org/1999/xlink" content-type="dwc:institutional_code" xlink:title="National Museum of Natural History, Smithsonian Institution" xlink:href="http://grbio.org/institution/smithsonian-institution-national-museum-natural-history-0" xlink:type="simple">USNM</named-content>, 1 ♂ 1 ♀ in <abbrev xmlns:xlink="http://www.w3.org/1999/xlink" xlink:title="Jan Bezděk collection" id="ABBRID0ERJAC" xlink:type="simple">JBCB</abbrev>), same label as holotype; 1 ♂ 1 ♀ (<named-content xmlns:xlink="http://www.w3.org/1999/xlink" content-type="dwc:institutional_code" xlink:title="National Museum of Natural History, Smithsonian Institution" xlink:href="http://grbio.org/institution/smithsonian-institution-national-museum-natural-history-0" xlink:type="simple">USNM</named-content>), “Singapore / Coll. Baker [printed white label] // 17369 [handwritten white label]”. The specimens are provided with additional printed red label: “HOLOTYPUS, [or PARATYPUS] / Hesperopenna / temasek sp. nov., / J. Bezděk &amp; / D. Kopr det. 2023 [printed red label]”.</p></tp:treatment-sec><tp:treatment-sec sec-type="description" id="SECID0EZJAC"><title>Description.</title><p>Body length: ♂♂: 3.6–4.3 mm (holotype 4.3 mm), ♀♀: 3.5–4.3 mm. Body elongate oval, moderately convex, and glabrous. Body brown, except dark apices and outer basal parts of mandibles, furrows around antennal socket and frontal tubercles, extreme elytral suture in basal third, outer extreme margins of epipleura in basal third, and mesepisterna. Antennomeres brown, darkened apical part of each antennomere. Legs with slightly infuscate last two tarsomeres.</p><p><bold>Male</bold> (holotype, Fig. <xref ref-type="fig" rid="F1">1A, B</xref>). Head with transverse rectangular labrum, with rounded anterior angles, anterior margin emarginated in middle, surface with six pores in transverse row, each bearing long, pale seta. Mandibles slightly enlarged, well visible (Fig. <xref ref-type="fig" rid="F2">2I</xref>). Anterior part of head flat, lustrous and nearly glabrous, with several setae along anterior margin and close to eyes, anterior margin straight. Interantennal space extremely narrow, 0.28 times as wide as transverse diameter of antennal socket. Interocular space 1.33 times as wide as transverse diameter of eye. Frontal tubercles subtriangular, basal and oblique sides bent, moderately elevated, dull, and separated by thin, shallow groove. Vertex glabrous, lustrous, impunctate, separated from frontal tubercles by widely bent furrow. Antennae filiform, 1.21 times as long as body, length ratios of antennomeres in sequence from first equals 100-19-50-75-69-69-62-62-62-44-56 (100 = 0.8 mm). Antennomeres I–II almost glabrous, with several long setae, III–XI densely covered with short recumbent setae mixed with sparse longer setae.</p><fig id="F1" position="float" orientation="portrait"><object-id xmlns:xlink="http://www.w3.org/1999/xlink" content-type="doi" xlink:type="simple">10.3897/zookeys.1192.116516.figure1</object-id><object-id xmlns:xlink="http://www.w3.org/1999/xlink" content-type="arpha" xlink:type="simple">4E76D92E-21A7-5504-8462-A8204AAC9B71</object-id><label>Figure 1.</label><caption><p>Habitus, dorsal view <bold>A</bold><italic><tp:taxon-name><tp:taxon-name-part taxon-name-part-type="genus" reg="Hesperopenna">Hesperopenna</tp:taxon-name-part><tp:taxon-name-part taxon-name-part-type="species" reg="temasek">temasek</tp:taxon-name-part></tp:taxon-name></italic> sp. nov., holotype, male <bold>B</bold><italic><tp:taxon-name><tp:taxon-name-part taxon-name-part-type="genus" reg="Hesperopenna">H.</tp:taxon-name-part><tp:taxon-name-part taxon-name-part-type="species" reg="temasek">temasek</tp:taxon-name-part></tp:taxon-name></italic> sp. nov., holotype, labels <bold>C</bold><italic><tp:taxon-name><tp:taxon-name-part taxon-name-part-type="genus" reg="Hesperopenna">H.</tp:taxon-name-part><tp:taxon-name-part taxon-name-part-type="species" reg="temasek">temasek</tp:taxon-name-part></tp:taxon-name></italic> sp. nov., paratype, female <bold>D</bold><italic><tp:taxon-name><tp:taxon-name-part taxon-name-part-type="genus" reg="Hesperopenna">H.</tp:taxon-name-part><tp:taxon-name-part taxon-name-part-type="species" reg="temasek">temasek</tp:taxon-name-part></tp:taxon-name></italic> sp. nov., paratype, labels <bold>E</bold><italic><tp:taxon-name><tp:taxon-name-part taxon-name-part-type="genus" reg="Hesperopenna">H.</tp:taxon-name-part><tp:taxon-name-part taxon-name-part-type="species" reg="bakeri">bakeri</tp:taxon-name-part></tp:taxon-name></italic> sp. nov., holotype, male <bold>F</bold><italic><tp:taxon-name><tp:taxon-name-part taxon-name-part-type="genus" reg="Hesperopenna">H.</tp:taxon-name-part><tp:taxon-name-part taxon-name-part-type="species" reg="bakeri">bakeri</tp:taxon-name-part></tp:taxon-name></italic> sp. nov., holotype, labels.</p></caption><graphic xmlns:xlink="http://www.w3.org/1999/xlink" xlink:href="zookeys-1192-045_article-116516__-g001.jpg" position="float" orientation="portrait" xlink:type="simple" id="oo_986430.jpg"><uri content-type="original_file" xlink:type="simple">https://binary.pensoft.net/fig/986430</uri></graphic></fig><fig id="F2" position="float" orientation="portrait"><object-id xmlns:xlink="http://www.w3.org/1999/xlink" content-type="doi" xlink:type="simple">10.3897/zookeys.1192.116516.figure2</object-id><object-id xmlns:xlink="http://www.w3.org/1999/xlink" content-type="arpha" xlink:type="simple">D406ACDA-ACAB-5927-91BC-8EDFD9B0D075</object-id><label>Figure 2.</label><caption><p>Diagnostic characters of <italic><tp:taxon-name><tp:taxon-name-part taxon-name-part-type="genus" reg="Hesperopenna">Hesperopenna</tp:taxon-name-part><tp:taxon-name-part taxon-name-part-type="species" reg="temasek">temasek</tp:taxon-name-part></tp:taxon-name></italic> sp. nov. <bold>A</bold> penis, dorsal view <bold>B</bold> penis, apical part <bold>C</bold> penis, lateral view <bold>D</bold> penis, ventral view <bold>E</bold> penis, dorsal view, drawing <bold>F</bold> penis, apical part, drawing <bold>G</bold> penis, lateral view, drawing <bold>H</bold> penis, ventral view, drawing <bold>I</bold> head <bold>J</bold> spermatheca <bold>K</bold> last visible abdominal ventrite, female <bold>L</bold> sternite VIII, female <bold>M</bold> gonocoxae.</p></caption><graphic xmlns:xlink="http://www.w3.org/1999/xlink" xlink:href="zookeys-1192-045_article-116516__-g002.jpg" position="float" orientation="portrait" xlink:type="simple" id="oo_986431.jpg"><uri content-type="original_file" xlink:type="simple">https://binary.pensoft.net/fig/986431</uri></graphic></fig><p>Pronotum transverse, 1.47 times as wide as long, widest in middle. Surface lustrous, glabrous, densely covered with small fine punctures, moderately convex, with shallow impressions from anterior angles parallel with anterior margin. Anterior margin straight, lateral margins rounded, posterior margin widely rounded. Anterior margin unbordered, lateral and posterior margins distinctly bordered. Anterior angles swollen, posterior angles obtusangulate, pointed, each angle with setigerous pore bearing long seta. Scutellum small, triangular with rounded tip, impunctate, and glabrous.</p><p>Elytra 1.35 times as long as wide (measured at widest, in posterior third) and 0.67 times as long as body. Surface glabrous, densely covered with very fine, confused punctures. Humeral calli developed. Epipleura lustrous, glabrous, smooth, widest at anterior third, gradually narrowed towards elytral apex. Macropterous.</p><p>Procoxal cavities opened behind. Posterior margin of last abdominal ventrite widely concave, surface with distinct transverse impression along posterior margin. Abdomen covered with short sparse setae, posterior margin of last abdominal ventrite with longer setae. All legs densely covered with short recumbent setae. Apices of all tibiae with spine. Protarsomere I elongated triangular, slightly wider than small and triangular protarsomere II, length ratio of protarsomeres I–III and V equals 100-20-20-80 (100 = 0.25 mm). Mesotarsomere I elongated triangular, slightly wider than small and triangular mesotarsomere II, length ratio of mesotarsomeres I–III and V equals 100-50-75-125 (100 = 0.20 mm). Metatarsomere I long, narrow, slightly wider apically, length ratio of metatarsomeres I–III and V equals 100-29-43-57 (100 = 0.4 mm). Claws appendiculate.</p><p>Penis (Fig. <xref ref-type="fig" rid="F2">2A–H</xref>) elongate, 5.90 times as long as wide, subparallel, with slightly wider basal half. Apical half forming ventral groove-like plate and two narrow dorsolateral processes separated by large and deep U-shaped incision. In lateral view, apical part of ventral plate bent down forming curtain-like plate with very small sharp denticle. Penis with one long robust internal sclerite placed in ventral groove-like plate.</p><p><bold>Female</bold> (Fig. <xref ref-type="fig" rid="F1">1C–D</xref>). Last abdominal ventrite with two deep U-shaped incisions separated by narrow subtriangular process (Fig. <xref ref-type="fig" rid="F2">2K</xref>). Apex of pygidium with small semicircular incision. Spermatheca with spherical nodulus and C-shaped cornu terminating by short narrow appendix (Fig. <xref ref-type="fig" rid="F2">2J</xref>). Sternite VIII shovel-like, with apical margin moderately rounded, with setae cumulated on and along apical margin, tignum narrow, straight, 1.13 times as long as sternite VIII (Fig. <xref ref-type="fig" rid="F2">2L</xref>). Gonocoxae long, 8.80 times as long as wide, apical third wider, subparallel, with split apex bearing several long setae, basal two third narrow, base bifurcated (Fig. <xref ref-type="fig" rid="F2">2M</xref>).</p></tp:treatment-sec><tp:treatment-sec sec-type="Differential diagnosis" id="SECID0EYPAC"><title>Differential diagnosis.</title><p>Dark color on dorsum is rare in <italic><tp:taxon-name><tp:taxon-name-part taxon-name-part-type="genus" reg="Hesperopenna">Hesperopenna</tp:taxon-name-part></tp:taxon-name></italic> species and is known in a few species: head in <italic><tp:taxon-name><tp:taxon-name-part taxon-name-part-type="genus" reg="Hesperopenna">H.</tp:taxon-name-part><tp:taxon-name-part taxon-name-part-type="species" reg="nigriceps">nigriceps</tp:taxon-name-part></tp:taxon-name></italic> (Kimoto, 2004) from eastern India, head and pronotum in <italic><tp:taxon-name><tp:taxon-name-part taxon-name-part-type="genus" reg="Hesperopenna">H.</tp:taxon-name-part><tp:taxon-name-part taxon-name-part-type="species" reg="nigricollis">nigricollis</tp:taxon-name-part></tp:taxon-name></italic> (Kimoto, 1989) from Thailand, head and pronotum in some specimens of <italic><tp:taxon-name><tp:taxon-name-part taxon-name-part-type="genus" reg="Hesperopenna">H.</tp:taxon-name-part><tp:taxon-name-part taxon-name-part-type="species" reg="bacboensis">bacboensis</tp:taxon-name-part></tp:taxon-name></italic> (Medvedev, 2013) from Vietnam, head and scutellum in some specimens of <italic><tp:taxon-name><tp:taxon-name-part taxon-name-part-type="genus" reg="Hesperopenna">H.</tp:taxon-name-part><tp:taxon-name-part taxon-name-part-type="species" reg="thailandica">thailandica</tp:taxon-name-part></tp:taxon-name></italic> (Kimoto, 1989) from Thailand, Laos and China (Yunnan), whole elytra in <italic><tp:taxon-name><tp:taxon-name-part taxon-name-part-type="genus" reg="Hesperopenna">H.</tp:taxon-name-part><tp:taxon-name-part taxon-name-part-type="species" reg="gilolo">gilolo</tp:taxon-name-part></tp:taxon-name></italic> Bezděk, 2023 from Halmahera, and, finally, elytra with a black extreme lateral margin in basal half in <italic><tp:taxon-name><tp:taxon-name-part taxon-name-part-type="genus" reg="Hesperopenna">H.</tp:taxon-name-part><tp:taxon-name-part taxon-name-part-type="species" reg="zofka">zofka</tp:taxon-name-part></tp:taxon-name></italic> Bezděk, 2013 from Indonesia (Java, Bali). <italic><tp:taxon-name><tp:taxon-name-part taxon-name-part-type="genus" reg="Hesperopenna">Hesperopenna</tp:taxon-name-part><tp:taxon-name-part taxon-name-part-type="species" reg="temasek">temasek</tp:taxon-name-part></tp:taxon-name></italic> sp. nov. has black frontal tubercles and furrows around antennal sockets, extreme elytral suture in basal third, outer extreme margins of epipleura in basal third, and mesepisterna. The antennae are c. 1.20 times as long as body. Most of <italic><tp:taxon-name><tp:taxon-name-part taxon-name-part-type="genus" reg="Hesperopenna">Hesperopenna</tp:taxon-name-part></tp:taxon-name></italic> species have antennae slightly shorter than body or at least slightly longer (c. 1.05 times as long as body). Longer antennae are known in <italic><tp:taxon-name><tp:taxon-name-part taxon-name-part-type="genus" reg="Hesperopenna">H.</tp:taxon-name-part><tp:taxon-name-part taxon-name-part-type="species" reg="pallida">pallida</tp:taxon-name-part></tp:taxon-name></italic> species group (sensu <xref ref-type="bibr" rid="B1">Bezděk 2013</xref>), however this group is awaiting revision. Nevertheless, the penis of <italic><tp:taxon-name><tp:taxon-name-part taxon-name-part-type="genus" reg="Hesperopenna">H.</tp:taxon-name-part><tp:taxon-name-part taxon-name-part-type="species" reg="temasek">temasek</tp:taxon-name-part></tp:taxon-name></italic> sp. nov. with two narrow dorsolateral processes separated by large and deep U-shaped incision and with very small sharp denticles on apicolateral curtain-like plates, is completely different in comparison with very simple structure of penis in <italic><tp:taxon-name><tp:taxon-name-part taxon-name-part-type="genus" reg="Hesperopenna">H.</tp:taxon-name-part><tp:taxon-name-part taxon-name-part-type="species" reg="pallida">pallida</tp:taxon-name-part></tp:taxon-name></italic> species group. Mandibles (Fig. <xref ref-type="fig" rid="F2">2I</xref>) are somewhat enlarged, better visible than in other <italic><tp:taxon-name><tp:taxon-name-part taxon-name-part-type="genus" reg="Hesperopenna">Hesperopenna</tp:taxon-name-part></tp:taxon-name></italic> species.</p><p>The females are characterized by the shape of last abdominal ventrite with two deep U-shaped incisions separated by narrow subtriangular process (Fig. <xref ref-type="fig" rid="F2">2K</xref>). The females of the vast majority of <italic><tp:taxon-name><tp:taxon-name-part taxon-name-part-type="genus" reg="Hesperopenna">Hesperopenna</tp:taxon-name-part></tp:taxon-name></italic> species have the posterior margin of the last abdominal ventrite entire or with one more or less shallow median emargination. The only species with similarly structured last abdominal ventrite in females is <italic><tp:taxon-name><tp:taxon-name-part taxon-name-part-type="genus" reg="Hesperopenna">H.</tp:taxon-name-part><tp:taxon-name-part taxon-name-part-type="species" reg="nigricollis">nigricollis</tp:taxon-name-part></tp:taxon-name></italic> (Kimoto, 1989) from Thailand.</p></tp:treatment-sec><tp:treatment-sec sec-type="distribution" id="SECID0ECFAE"><title>Distribution.</title><p>Singapore.</p></tp:treatment-sec><tp:treatment-sec sec-type="etymology" id="SECID0EHFAE"><title>Etymology.</title><p>Temasek is an early recorded name of a settlement on the site of modern Singapore. Noun in apposition.</p></tp:treatment-sec><ref-list><ref id="B1"><mixed-citation xmlns:xlink="http://www.w3.org/1999/xlink" xlink:type="simple"><person-group><name name-style="western"><surname>Bezděk</surname><given-names>J</given-names></name></person-group> (<year>2013</year>) <article-title>Revision of the genus <italic><tp:taxon-name><tp:taxon-name-part taxon-name-part-type="genus">Hesperopenna</tp:taxon-name-part></tp:taxon-name></italic> (<tp:taxon-name><tp:taxon-name-part taxon-name-part-type="order">Coleoptera</tp:taxon-name-part></tp:taxon-name>: <tp:taxon-name><tp:taxon-name-part taxon-name-part-type="family">Chrysomelidae</tp:taxon-name-part></tp:taxon-name>: <tp:taxon-name><tp:taxon-name-part taxon-name-part-type="subfamily">Galerucinae</tp:taxon-name-part></tp:taxon-name>). I. Generic redescription, definition of species groups and taxonomy of <tp:taxon-name><tp:taxon-name-part taxon-name-part-type="genus">H.</tp:taxon-name-part><tp:taxon-name-part taxon-name-part-type="species">medvedevi</tp:taxon-name-part></tp:taxon-name> species group.</article-title><source>Acta Entomologica Musei Nationalis Pragae</source><volume>53</volume>: <fpage>715</fpage>–<lpage>746</lpage>.</mixed-citation></ref></ref-list></tp:taxon-treatment>
