# Supplementary material for: ﻿Two new species of Hesperopenna Medvedev & Dang, 1981 (Coleoptera, Chrysomelidae, Galerucinae) from Singapore
Source: Zookeys. 2024 Feb 19;1192:45–56. doi: 10.3897/zookeys.1192.116516 (PMC10897863; doi:10.3897/zookeys.1192.116516)
Supplement: XML Treatment for Hesperopenna bakeri [file zookeys.1192.116516-treatment2.xml]

<!DOCTYPE tp:taxon-treatment
  PUBLIC "-//TaxonX//DTD Taxonomic Treatment Publishing DTD v0 20100105//EN" "tax-treatment-NSO.dtd">
<tp:taxon-treatment xmlns:tp="http://www.plazi.org/taxpub"><tp:treatment-meta><kwd-group><label>Taxon classification</label><kwd>
              <named-content content-type="kingdom">Animalia</named-content>
            </kwd><kwd>
              <named-content content-type="order">Coleoptera</named-content>
            </kwd><kwd>
              <named-content content-type="family">Chrysomelidae</named-content>
            </kwd></kwd-group><mixed-citation publication-type="journal"><person-group><name><surname>Bezděk</surname><given-names>Jan</given-names></name><name><surname>Kopr</surname><given-names>David</given-names></name></person-group><article-title>﻿Two new species of <italic><tp:taxon-name><tp:taxon-name-part taxon-name-part-type="genus" reg="Hesperopenna">Hesperopenna</tp:taxon-name-part></tp:taxon-name></italic> Medvedev &amp; Dang, 1981 (<tp:taxon-name><tp:taxon-name-part taxon-name-part-type="order">Coleoptera</tp:taxon-name-part></tp:taxon-name>, <tp:taxon-name><tp:taxon-name-part taxon-name-part-type="family">Chrysomelidae</tp:taxon-name-part></tp:taxon-name>, <tp:taxon-name><tp:taxon-name-part taxon-name-part-type="subfamily">Galerucinae</tp:taxon-name-part></tp:taxon-name>) from Singapore</article-title><source>Zookeys</source><day>19</day><month>02</month><year>2024</year><volume>1192</volume><fpage>45</fpage><lpage>56</lpage><pub-id pub-id-type="doi">10.3897/zookeys.1192.116516</pub-id></mixed-citation></tp:treatment-meta><tp:nomenclature><label>﻿</label><tp:taxon-name>
            <object-id xmlns:xlink="http://www.w3.org/1999/xlink" content-type="arpha" xlink:type="simple">7A9F95B9-86E6-5D7D-A326-E8E55CE771C3</object-id>
            <tp:taxon-name-part taxon-name-part-type="genus" reg="Hesperopenna">Hesperopenna</tp:taxon-name-part>
            <tp:taxon-name-part taxon-name-part-type="species" reg="bakeri">bakeri</tp:taxon-name-part>
            <object-id xmlns:xlink="http://www.w3.org/1999/xlink" content-type="zoobank" xlink:type="simple">https://zoobank.org/12478282-4E4D-4385-B1FC-3782FCABCBBE</object-id>
          </tp:taxon-name><tp:taxon-authority>Bezděk &amp; Kopr</tp:taxon-authority><tp:taxon-status xmlns:xlink="http://www.w3.org/1999/xlink" xlink:type="simple">sp. nov.</tp:taxon-status><xref ref-type="fig" rid="F1">Figs 1E–F</xref><xref ref-type="fig" rid="F3">, 3</xref></tp:nomenclature><tp:treatment-sec sec-type="type locality" id="SECID0E5GAE"><title>Type locality.</title><p>Singapore, approx. <named-content xmlns:xlink="http://www.w3.org/1999/xlink" content-type="dwc:verbatimCoordinates" xlink:type="simple"><named-content content-type="geo-json" specific-use="{&#34;type&#34;:&#34;Point&#34;,&#34;coordinates&#34;:[103.850000,1.283333]}" id="NCID0EHHAE" xlink:type="simple">1°17'N, 103°51'E</named-content></named-content>.</p></tp:treatment-sec><tp:treatment-sec sec-type="type material" id="SECID0EMHAE"><title>Type material.</title><p><bold><italic>Holotype</italic></bold>: ♂ (<named-content xmlns:xlink="http://www.w3.org/1999/xlink" content-type="dwc:institutional_code" xlink:title="National Museum of Natural History, Smithsonian Institution" xlink:href="http://grbio.org/institution/smithsonian-institution-national-museum-natural-history-0" xlink:type="simple">USNM</named-content>), “Singapore / Coll. Baker [printed white label]”. <bold><italic>Paratypes</italic></bold>: 2 ♀♀ (<named-content xmlns:xlink="http://www.w3.org/1999/xlink" content-type="dwc:institutional_code" xlink:title="National Museum of Natural History, Smithsonian Institution" xlink:href="http://grbio.org/institution/smithsonian-institution-national-museum-natural-history-0" xlink:type="simple">USNM</named-content>), same label as holotype. The specimens are provided with additional printed red label: “HOLOTYPUS, [or PARATYPUS] / Hesperopenna / bakeri sp. nov., / J. Bezděk &amp; / D. Kopr det. 2023 [printed red label]”.</p></tp:treatment-sec><tp:treatment-sec sec-type="description" id="SECID0ECIAE"><title>Description.</title><p>Body length: ♂: 5.6 mm (holotype), ♀♀: 5.1–5.8 mm. Body elongate oval, moderately convex, and glabrous. Body orange brown, except darkened apices of mandibles. Antennomeres I–II orange, III–VI black, VII dark brown, VIII–XI brown. Legs brown with black tibia and first two tarsomeres.</p><p><bold>Male</bold> (holotype, Fig. <xref ref-type="fig" rid="F1">1E–F</xref>). Head with transverse rectangular labrum, with rounded anterior angles, anterior margin straight and shallowly emarginated in middle, surface with six pores in transverse row, each bearing long, pale seta. Anterior part of head slightly convex, lustrous and nearly glabrous, with several setae along anterior margin and close to eyes, anterior margin slightly concave. Interantennal space narrow, 0.71 times as wide as transverse diameter of antennal socket. Interocular space 1.35 times as wide as transverse diameter of eye. Frontal tubercles transverse, outer parts narrow and transverse, subtriangular medially, moderately elevated, lustrous, and separated by thin, shallow groove. Vertex glabrous, lustrous, impunctate, separated from frontal tubercles by shallow bent line. Antennae filiform, 0.80 times as long as body, length ratios of antennomeres in sequence from first equals 100-26-52-87-87-87-87-83-83-69-83 (100 = 0.6 mm). Antennomeres I–II almost glabrous, with several long setae, III–XI densely covered with short recumbent setae mixed with sparse longer setae.</p><p>Pronotum transverse, 1.35 times as wide as long, widest in middle. Surface lustrous, glabrous, covered with indistinct punctures, moderately convex, with shallow impressions from anterior angles parallel with anterior margin. Anterior margin straight, lateral margins rounded, posterior margin moderately rounded. Anterior margin unbordered, lateral and posterior margins distinctly bordered. Anterior angles distinctly swollen, posterior angles obtusely angulate, each angle with setigerous pore bearing long seta. Scutellum small, triangular with rounded apex, impunctate, and glabrous.</p><p>Elytra 1.60 times as long as wide (measured at widest, in posterior third) and 0.71 times as long as body. Surface glabrous except very scarce short setae on apical slopes and on lateral and apical margins, densely covered with very small, confused punctures. Humeral calli developed. Epipleura lustrous, glabrous, smooth, widest at anterior third, gradually narrowed towards elytral apex. Macropterous.</p><p>Procoxal cavities open behind. Last abdominal ventrite with well visible impressed furrows forming subtriangular plate, posterior margin of last abdominal ventrite nearly straight. Abdomen covered with sparse setae, plate on last abdominal ventrite with longer and denser setae (Fig. <xref ref-type="fig" rid="F3">3L</xref>). All legs densely covered with short recumbent setae. Apices of meso- and metatibiae with spine. Protarsomere I elongated subtriangular, slightly wider than small and triangular protarsomere II, length ratio of protarsomeres I–III and V equals 100-66-66-111 (100 = 0.20 mm). Mesotarsomere I elongated triangular, as wide as triangular mesotarsomere II, length ratio of mesotarsomeres I–III equals 100-50-41 (100 = 0.25 mm) (mesotarsomere V missing). Metatarsomere I long, narrow, slightly wider apically, length ratio of metatarsomeres I–III and V equals 100-41-35-65 (100 = 0.4 mm). Claws appendiculate.</p><fig id="F3" position="float" orientation="portrait"><object-id xmlns:xlink="http://www.w3.org/1999/xlink" content-type="doi" xlink:type="simple">10.3897/zookeys.1192.116516.figure3</object-id><object-id xmlns:xlink="http://www.w3.org/1999/xlink" content-type="arpha" xlink:type="simple">BB3B2096-9698-5F5A-9003-0C88438BBE66</object-id><label>Figure 3.</label><caption><p>Diagnostic characters of <italic><tp:taxon-name><tp:taxon-name-part taxon-name-part-type="genus" reg="Hesperopenna">Hesperopenna</tp:taxon-name-part><tp:taxon-name-part taxon-name-part-type="species" reg="bakeri">bakeri</tp:taxon-name-part></tp:taxon-name></italic> sp. nov. <bold>A</bold> penis, dorsal view <bold>B</bold> penis, apical part <bold>C</bold> penis, lateral view <bold>D</bold> penis, ventral view <bold>E</bold> penis, dorsal view, drawing <bold>F</bold> penis, apical part, drawing <bold>G</bold> penis, lateral view, drawing <bold>H</bold> penis, ventral view, drawing <bold>I</bold> sternite VIII, female <bold>J</bold> gonocoxae <bold>K</bold> spermatheca <bold>L</bold> last visible abdominal ventrite, male <bold>M</bold> last visible abdominal ventrite, female <bold>N</bold> pygidium, female.</p></caption><graphic xmlns:xlink="http://www.w3.org/1999/xlink" xlink:href="zookeys-1192-045_article-116516__-g003.jpg" position="float" orientation="portrait" xlink:type="simple" id="oo_986432.jpg"><uri content-type="original_file" xlink:type="simple">https://binary.pensoft.net/fig/986432</uri></graphic></fig><p>Penis (Fig. <xref ref-type="fig" rid="F3">3A–H</xref>) elongate, parallel, 3.90 times as long as wide, dorsal side with two partly overlapping plates anteriorly forming two widely rounded processes. Apex triangular, strongly bent downwards. In lateral view, penis moderately bent. Penis with one long robust internal sclerite with apex bent upwards and covered with complicated structure.</p><p><bold>Female.</bold> Last abdominal ventrite without impressed furrows forming subtriangular plate, posterior margin widely rounded with very small apical emargination (Fig. <xref ref-type="fig" rid="F3">3M</xref>). Apex of pygidium with wide shallow emargination (Fig. <xref ref-type="fig" rid="F3">3N</xref>). Spermatheca with spherical nodulus and C-shaped cornu, narrowed basally, terminated by wide appendix (Fig. <xref ref-type="fig" rid="F3">3K</xref>). Sternite VIII shovel-like, with widely rounded apical margin, with setae cumulated on and along apical margin, tignum narrow, slightly bent, 1.33 times as long as sternite VIII (Fig. <xref ref-type="fig" rid="F3">3I</xref>). Gonocoxae long, 9.50 times as long as wide, distinctly narrowed in middle part, with split apex, apical part with several long setae, base with two short thin processes (Fig. <xref ref-type="fig" rid="F3">3J</xref>).</p></tp:treatment-sec><tp:treatment-sec sec-type="Differential diagnosis" id="SECID0EJLAE"><title>Differential diagnosis.</title><p>Having brown legs with black tibia and first two tarsomeres <italic><tp:taxon-name><tp:taxon-name-part taxon-name-part-type="genus" reg="Hesperopenna">Hesperopenna</tp:taxon-name-part><tp:taxon-name-part taxon-name-part-type="species" reg="bakeri">bakeri</tp:taxon-name-part></tp:taxon-name></italic> sp. nov. is similar to <italic><tp:taxon-name><tp:taxon-name-part taxon-name-part-type="genus" reg="Hesperopenna">H.</tp:taxon-name-part><tp:taxon-name-part taxon-name-part-type="species" reg="tibialis">tibialis</tp:taxon-name-part></tp:taxon-name></italic> (Kimoto, 1989) from Laos, Thailand and Peninsular Malaysia, and <italic><tp:taxon-name><tp:taxon-name-part taxon-name-part-type="genus" reg="Hesperopenna">H.</tp:taxon-name-part><tp:taxon-name-part taxon-name-part-type="species" reg="zofka">zofka</tp:taxon-name-part></tp:taxon-name></italic> Bezděk, 2013 from Indonesia (Java, Bali) from <italic><tp:taxon-name><tp:taxon-name-part taxon-name-part-type="genus" reg="Hesperopenna">Hesperopenna</tp:taxon-name-part><tp:taxon-name-part taxon-name-part-type="species" reg="medvedevi">medvedevi</tp:taxon-name-part></tp:taxon-name></italic> species group (see <xref ref-type="bibr" rid="B1">Bezděk 2013</xref>), and also to <italic><tp:taxon-name><tp:taxon-name-part taxon-name-part-type="genus" reg="Hesperopenna">H.</tp:taxon-name-part><tp:taxon-name-part taxon-name-part-type="species" reg="vietnamica">vietnamica</tp:taxon-name-part></tp:taxon-name></italic> (Medvedev, 2000), and some specimens of <italic><tp:taxon-name><tp:taxon-name-part taxon-name-part-type="genus" reg="Hesperopenna">H.</tp:taxon-name-part><tp:taxon-name-part taxon-name-part-type="species" reg="thailandica">thailandica</tp:taxon-name-part></tp:taxon-name></italic> (Kimoto, 1989) with black tibia from <italic><tp:taxon-name><tp:taxon-name-part taxon-name-part-type="genus" reg="Hesperopenna">Hesperopenna</tp:taxon-name-part><tp:taxon-name-part taxon-name-part-type="species" reg="vietnamica">vietnamica</tp:taxon-name-part></tp:taxon-name></italic> species group (see <xref ref-type="bibr" rid="B2">Bezděk 2016</xref>). <italic><tp:taxon-name><tp:taxon-name-part taxon-name-part-type="genus" reg="Hesperopenna">Hesperopenna</tp:taxon-name-part><tp:taxon-name-part taxon-name-part-type="species" reg="tibialis">tibialis</tp:taxon-name-part></tp:taxon-name></italic> and <italic><tp:taxon-name><tp:taxon-name-part taxon-name-part-type="genus" reg="Hesperopenna">H.</tp:taxon-name-part><tp:taxon-name-part taxon-name-part-type="species" reg="zofka">zofka</tp:taxon-name-part></tp:taxon-name></italic> are large species with body length more than 6.8 mm while the body length of <italic><tp:taxon-name><tp:taxon-name-part taxon-name-part-type="genus" reg="Hesperopenna">H.</tp:taxon-name-part><tp:taxon-name-part taxon-name-part-type="species" reg="bakeri">bakeri</tp:taxon-name-part></tp:taxon-name></italic> sp. nov. is 5.6–5.8 mm. <italic><tp:taxon-name><tp:taxon-name-part taxon-name-part-type="genus" reg="Hesperopenna">Hesperopenna</tp:taxon-name-part><tp:taxon-name-part taxon-name-part-type="species" reg="bakeri">bakeri</tp:taxon-name-part></tp:taxon-name></italic> sp. nov. has less transverse pronotum, 1.35 times as wide as long, while pronota of <italic><tp:taxon-name><tp:taxon-name-part taxon-name-part-type="genus" reg="Hesperopenna">H.</tp:taxon-name-part><tp:taxon-name-part taxon-name-part-type="species" reg="vietnamica">vietnamica</tp:taxon-name-part></tp:taxon-name></italic> and <italic><tp:taxon-name><tp:taxon-name-part taxon-name-part-type="genus" reg="Hesperopenna">H.</tp:taxon-name-part><tp:taxon-name-part taxon-name-part-type="species" reg="thailandica">thailandica</tp:taxon-name-part></tp:taxon-name></italic> are more transverse, 1.75–1.85 times as wide as long. Penis of <italic><tp:taxon-name><tp:taxon-name-part taxon-name-part-type="genus" reg="Hesperopenna">H.</tp:taxon-name-part><tp:taxon-name-part taxon-name-part-type="species" reg="bakeri">bakeri</tp:taxon-name-part></tp:taxon-name></italic> sp. nov. (Fig. <xref ref-type="fig" rid="F3">3A–H</xref>) has dorsal side with two wide partly overlapping plates, the apex is triangular, strongly bent downwards, and endophallic sclerite is robust. Penis of <italic><tp:taxon-name><tp:taxon-name-part taxon-name-part-type="genus" reg="Hesperopenna">H.</tp:taxon-name-part><tp:taxon-name-part taxon-name-part-type="species" reg="tibialis">tibialis</tp:taxon-name-part></tp:taxon-name></italic> and <italic><tp:taxon-name><tp:taxon-name-part taxon-name-part-type="genus" reg="Hesperopenna">H.</tp:taxon-name-part><tp:taxon-name-part taxon-name-part-type="species" reg="zofka">zofka</tp:taxon-name-part></tp:taxon-name></italic> is robust, with two endophallic sclerites (one very large, with spoon-like apex and distinct ridges ventrally, second thin, usually hidden inside the aedeagus – see figs in <xref ref-type="bibr" rid="B1">Bezděk 2013</xref>), and that of <italic><tp:taxon-name><tp:taxon-name-part taxon-name-part-type="genus" reg="Hesperopenna">H.</tp:taxon-name-part><tp:taxon-name-part taxon-name-part-type="species" reg="vietnamica">vietnamica</tp:taxon-name-part></tp:taxon-name></italic> and <italic><tp:taxon-name><tp:taxon-name-part taxon-name-part-type="genus" reg="Hesperopenna">H.</tp:taxon-name-part><tp:taxon-name-part taxon-name-part-type="species" reg="thailandica">thailandica</tp:taxon-name-part></tp:taxon-name></italic> has two thin lateral processes with very deep incision between them, ventral side of penis apically with hook-like process, and endophallic sclerite thin (see figs in <xref ref-type="bibr" rid="B2">Bezděk 2016</xref>).</p></tp:treatment-sec><tp:treatment-sec sec-type="distribution" id="SECID0EJSAE"><title>Distribution.</title><p>Singapore.</p></tp:treatment-sec><tp:treatment-sec sec-type="etymology" id="SECID0EOSAE"><title>Etymology.</title><p>Dedicated to Charles Fuller Baker (1872–1927), an American entomologist, botanist and agronomist, who collected the type series.</p></tp:treatment-sec><tp:treatment-sec><!--Section generated to contain objects referenced in tp:taxon-treatment.--><fig id="F1" position="float" orientation="portrait"><object-id xmlns:xlink="http://www.w3.org/1999/xlink" content-type="doi" xlink:type="simple">10.3897/zookeys.1192.116516.figure1</object-id><object-id xmlns:xlink="http://www.w3.org/1999/xlink" content-type="arpha" xlink:type="simple">4E76D92E-21A7-5504-8462-A8204AAC9B71</object-id><label>Figure 1.</label><caption><p>Habitus, dorsal view <bold>A</bold><italic><tp:taxon-name><tp:taxon-name-part taxon-name-part-type="genus" reg="Hesperopenna">Hesperopenna</tp:taxon-name-part><tp:taxon-name-part taxon-name-part-type="species" reg="temasek">temasek</tp:taxon-name-part></tp:taxon-name></italic> sp. nov., holotype, male <bold>B</bold><italic><tp:taxon-name><tp:taxon-name-part taxon-name-part-type="genus" reg="Hesperopenna">H.</tp:taxon-name-part><tp:taxon-name-part taxon-name-part-type="species" reg="temasek">temasek</tp:taxon-name-part></tp:taxon-name></italic> sp. nov., holotype, labels <bold>C</bold><italic><tp:taxon-name><tp:taxon-name-part taxon-name-part-type="genus" reg="Hesperopenna">H.</tp:taxon-name-part><tp:taxon-name-part taxon-name-part-type="species" reg="temasek">temasek</tp:taxon-name-part></tp:taxon-name></italic> sp. nov., paratype, female <bold>D</bold><italic><tp:taxon-name><tp:taxon-name-part taxon-name-part-type="genus" reg="Hesperopenna">H.</tp:taxon-name-part><tp:taxon-name-part taxon-name-part-type="species" reg="temasek">temasek</tp:taxon-name-part></tp:taxon-name></italic> sp. nov., paratype, labels <bold>E</bold><italic><tp:taxon-name><tp:taxon-name-part taxon-name-part-type="genus" reg="Hesperopenna">H.</tp:taxon-name-part><tp:taxon-name-part taxon-name-part-type="species" reg="bakeri">bakeri</tp:taxon-name-part></tp:taxon-name></italic> sp. nov., holotype, male <bold>F</bold><italic><tp:taxon-name><tp:taxon-name-part taxon-name-part-type="genus" reg="Hesperopenna">H.</tp:taxon-name-part><tp:taxon-name-part taxon-name-part-type="species" reg="bakeri">bakeri</tp:taxon-name-part></tp:taxon-name></italic> sp. nov., holotype, labels.</p></caption><graphic xmlns:xlink="http://www.w3.org/1999/xlink" xlink:href="zookeys-1192-045_article-116516__-g001.jpg" position="float" orientation="portrait" xlink:type="simple" id="oo_986430.jpg"><uri content-type="original_file" xlink:type="simple">https://binary.pensoft.net/fig/986430</uri></graphic></fig></tp:treatment-sec><ref-list><ref id="B1"><mixed-citation xmlns:xlink="http://www.w3.org/1999/xlink" xlink:type="simple"><person-group><name name-style="western"><surname>Bezděk</surname><given-names>J</given-names></name></person-group> (<year>2013</year>) <article-title>Revision of the genus <italic><tp:taxon-name><tp:taxon-name-part taxon-name-part-type="genus">Hesperopenna</tp:taxon-name-part></tp:taxon-name></italic> (<tp:taxon-name><tp:taxon-name-part taxon-name-part-type="order">Coleoptera</tp:taxon-name-part></tp:taxon-name>: <tp:taxon-name><tp:taxon-name-part taxon-name-part-type="family">Chrysomelidae</tp:taxon-name-part></tp:taxon-name>: <tp:taxon-name><tp:taxon-name-part taxon-name-part-type="subfamily">Galerucinae</tp:taxon-name-part></tp:taxon-name>). I. Generic redescription, definition of species groups and taxonomy of <tp:taxon-name><tp:taxon-name-part taxon-name-part-type="genus">H.</tp:taxon-name-part><tp:taxon-name-part taxon-name-part-type="species">medvedevi</tp:taxon-name-part></tp:taxon-name> species group.</article-title><source>Acta Entomologica Musei Nationalis Pragae</source><volume>53</volume>: <fpage>715</fpage>–<lpage>746</lpage>.</mixed-citation></ref><ref id="B2"><mixed-citation xmlns:xlink="http://www.w3.org/1999/xlink" xlink:type="simple"><person-group><name name-style="western"><surname>Bezděk</surname><given-names>J</given-names></name></person-group> (<year>2016</year>) <article-title>Revision of the genus <italic><tp:taxon-name><tp:taxon-name-part taxon-name-part-type="genus">Hesperopenna</tp:taxon-name-part></tp:taxon-name></italic> Medvedev et Dang, 1981 (<tp:taxon-name><tp:taxon-name-part taxon-name-part-type="order">Coleoptera</tp:taxon-name-part></tp:taxon-name>: <tp:taxon-name><tp:taxon-name-part taxon-name-part-type="family">Chrysomelidae</tp:taxon-name-part></tp:taxon-name>: <tp:taxon-name><tp:taxon-name-part taxon-name-part-type="subfamily">Galerucinae</tp:taxon-name-part></tp:taxon-name>). II. <italic><tp:taxon-name><tp:taxon-name-part taxon-name-part-type="genus">H.</tp:taxon-name-part><tp:taxon-name-part taxon-name-part-type="species">vietnamica</tp:taxon-name-part></tp:taxon-name></italic> species group and new taxonomical changes. Studies and Reports.</article-title><source>Taxonomical Series</source><volume>12</volume>: <fpage>7</fpage>–<lpage>27</lpage>.</mixed-citation></ref></ref-list></tp:taxon-treatment>
